# Supplementary material for: Development of High-Resolution Dedicated PET-Based Radiomics Machine Learning Model to Predict Axillary Lymph Node Status in Early-Stage Breast Cancer
Source: Cancers (Basel). 2022 Feb 14;14(4):950. doi: 10.3390/cancers14040950 (PMC8870230; doi:10.3390/cancers14040950)
Supplement: Supplementary file 1 [file cancers-14-00950-s001.zip]

Archive with 1 entries (1 files):
- cancers-1528297-supplementary.pdf
